# Supplementary material for: Grouping Hypotheses and an Integrated Approach to Testing and Assessment of Nanomaterials Following Oral Ingestion
Source: Nanomaterials (Basel). 2021 Oct 7;11(10):2623. doi: 10.3390/nano11102623 (PMC8541163; doi:10.3390/nano11102623)
Supplement: Supplementary file 1 [file nanomaterials-11-02623-s001.zip]

Archive with 1 entries (1 files):
- nanomaterials-1377667-supplementary.pdf
